# Supplementary material for: Ultra-Processed Foods and Mental Health in Children and Adolescents: Evidence from a Systematic Review
Source: Nutrients. 2026 Mar 12;18(6):899. doi: 10.3390/nu18060899 (PMC13029543; doi:10.3390/nu18060899)
Supplement: Supplementary file 1 [file nutrients-18-00899-s001.zip]

Archive with 1 entries (1 files):
- nutrients-4168732-supplementary.pdf
